# Supplementary material for: Low-Coordinate Iron Hydride Chemistry at an N,N,C-Heteroscorpionate Platform
Source: Inorg Chem. 2024 Jul 22;63(31):14449–58. doi: 10.1021/acs.inorgchem.4c01596 (PMC11304392; doi:10.1021/acs.inorgchem.4c01596)
Supplement: Supplementary file 1 — ic4c01596_si_001.xyz [file ic4c01596_si_001.xyz]

*LFeI tpssh

  I   8.86081209522458      5.22285842209558     12.73471755240068
  Fe  7.00240529052043      7.04589227466227     12.80254181220401
  Si  5.53023725823282      9.20622060837561     11.19670592076080
  F   2.38763310078289      3.75350370434187      8.76691643586422
  N   4.19834961147915      7.91172442960294     13.40355818283511
  F   2.43101301963781      4.45194965015031     10.81654789516570
  N   5.01426976457883      6.81145937079903     13.53916442420569
  C   1.59693298476881      8.40224095218586     13.50458557514018
  F   1.92058871096920      5.70521931991906      9.27480208681339
  N   5.90079104035806      9.53343026380888     13.98716804079338
  F   6.65703375130801      3.31252101959655      6.64042697385664
  N   7.10267928003713      8.86484952690681     13.88766795248975
  F   8.32974538550278      3.77946697672291      7.88198407257303
  C   2.88618629719834      7.58502820429382     13.60710690981228
  F   7.67672855157173      5.17678047276391      6.43673378609354
  C   2.88684293991595      6.23261685153534     13.91974288438083
  H   2.01259959415538      5.63931899171402     14.13364701562987
  C   4.20464625734937      5.78799626861787     13.86899717891840
  C   4.69671983598151      4.38028138059898     14.13597960347626
  C   4.93539690031969     11.64015389849951     15.10960586730119
  C   6.04058414913155     10.67666880527978     14.73187566338938
  C   7.35890539472844     10.71182945652253     15.13328956120660
  H   7.81020943249542     11.46260664444936     15.76180695154161
  C   7.98461426856687      9.58321783890118     14.59720754738968
  C   9.43654122876252      9.19140021005189     14.76183972186892
  C   4.85155974196151      9.17336035947158     13.02732981243739
  H   4.08245953974710      9.94276489804583     13.12036132880796
  C   4.01531314678859      9.37167061193929     10.10488383621353
  H   4.33151873680570      9.34596974470908      9.05811813435359
  H   3.50199222332863     10.32412873472250     10.27430801853113
  H   3.28844760270912      8.56821660350434     10.23586870174883
  C   6.57772858071001     10.74083614053093     11.10582378530285
  H   6.87413959965023     10.91758748423957     10.06791462060228
  H   7.48991217936121     10.63467709602686     11.69816543887164
  H   6.05148322217495     11.63472201612055     11.45451796912846
  C   6.54681219841854      7.71012991976913     10.86683614854751
  H   7.54571100299013      8.00047867127515     10.52572917888229
  C   6.01385860037897      6.59518650087228     10.07978310432712
  C   6.81975545819517      5.92624784213028      9.13849255874400
  H   7.85508491284180      6.22448197900070      9.02433614938434
  C   6.31056915458898      4.90545658154140      8.34663883838872
  C   4.98899273042257      4.48017633155547      8.45417144839069
  H   4.59927339842360      3.69301563628696      7.82678254299158
  C   4.20319578108886      5.10155824467467      9.41425869132936
  C   4.69393723611713      6.12630246496239     10.21131842356164
  H   4.04157745448196      6.56561201614086     10.95631698934177
  C   7.22195691207238      4.29185182696271      7.33549802781811
  C   2.77150780693950      4.69902712329843      9.57817303450610
  H   4.60930679288029      4.14624896429123     15.19932176650656
  H   4.09061987199448      3.66880335297194     13.57346351210517
  H   5.74077315401084      4.27341474839227     13.83743164913428
  H   9.66493785535216      8.30554538202049     14.16759822456406
  H   10.07856698716216     10.01488883724282     14.44364112917250
  H   9.65411815178331      8.97311593157471     15.80947118846598
  H   4.14523786527049     11.13114564098978     15.66703117875846
  H   5.35843784815044     12.42088622143174     15.73864268006711
  H   4.48430845049360     12.11244273244151     14.23240645172246
  H   1.39095298193219      8.69007955573301     12.47075350954520
  H   0.78691744999653      7.77177193286368     13.86225644583881
  H   1.63189822719899      9.31138732986916     14.11075486579582

*LFeH tpssh

  N   1.40486001078505      6.45985120828732     16.10896424938009
  C   5.09400022971266      6.97128668054507     16.27263905506577
  N   1.92951361788598      8.20659255287691     18.64278630424401
  F   -4.78051964424454      3.25641358327304     19.23452594732951
  N   0.73372891032204      8.58427047519526     18.06945482504186
  F   -5.82340237257130      4.53788739968782     20.57917474890026
  N   2.56759775176634      6.81217526745457     16.76079515062475
  C   3.65194056909315      6.61672769470628     15.94614399285197
  F   -4.53027546746589      3.02946281279804     21.34874145720284
  C   3.14847787305002      6.14836626653601     14.75250999477463
  H   3.73019806074120      5.91624505744911     13.87442372559731
  C   1.75720556806280      6.05233467310985     14.88528388320502
  C   0.74634392238519      5.54028962904473     13.89959604442459
  Fe  -0.38445999639438      7.04130198011261     17.07629914262762
  Si  1.48311158888423      5.38493400353973     18.94436831634051
  C   3.52908316948591      9.11430432537519     20.53745307439417
  C   2.34390089385779      9.11821787981528     19.56575057812386
  C   1.40216743610111     10.12435768539659     19.53585647307186
  H   1.42791537135327     11.01675229905283     20.14121983714411
  C   0.43387569719974      9.78649536051316     18.60609999155580
  C   -0.74800289164405     10.61215636616958     18.16482639097282
  C   2.47557188470142      6.90760782523393     18.22113967942924
  H   3.49814553052017      6.87515402491555     18.60229061634627
  C   2.37819117118726      3.93514717800008     18.18556768493201
  H   1.99471325068809      2.99762113411755     18.59786057543302
  H   3.45561584107443      3.96434969707337     18.37681559906642
  H   2.23008543746334      3.90487874268868     17.10275655125353
  C   1.73728113873566      5.43676930349496     20.79182658258785
  H   1.15682675874984      4.63266545763302     21.25271967697309
  H   1.39850525824973      6.37164009601913     21.24341358034995
  H   2.78729038081754      5.29136994268869     21.06516250808640
  C   -0.29229928191086      5.42749843277159     18.45040130146205
  H   -0.48981603940305      4.57846296978564     17.78584073851665
  C   -1.35685756406452      5.59127585831260     19.43727181011419
  C   -2.47916837177098      4.74573603163743     19.44773670823262
  H   -2.53520159060669      3.94855334162201     18.71648410918661
  C   -3.50225480514256      4.89718318943827     20.36034788595557
  C   -3.46821899507829      5.90401911925330     21.31100782967776
  H   -4.26848837290459      6.02193184773836     22.02891303814246
  C   -2.37564102568029      6.76188662732488     21.31129248684123
  C   -1.34601497330705      6.62679408646121     20.39229600503221
  H   -0.52707799020137      7.33426369373726     20.40512538182763
  C   -2.32492257201555      7.86479667471329     22.31230956838739
  C   -4.63901645759952      3.94338281825021     20.37010148361541
  F   -3.21834782428204      8.84709603978378     21.98677874209948
  F   -1.21154283114751      8.53720553360397     22.34187260707617
  F   -2.67607457587601      7.51575472791786     23.52342783441044
  H   -1.59030595858987      7.49880694358741     16.05769701050175
  H   -0.25508797226634      5.85291174192705     14.19906728568431
  H   0.95689273811035      5.91892290945193     12.89823055912585
  H   0.77939974305043      4.44814561387621     13.86379296584501
  H   -1.39351040031326     10.03120204085349     17.50471473670592
  H   -1.32636863023427     10.94066428375615     19.03025254360216
  H   -0.40236664370754     11.49758345587489     17.62618073376177
  H   4.48542323393279      8.97712766188838     20.02558233649444
  H   3.53696644930996     10.07678615833705     21.04302096015437
  H   3.42606627777965      8.32249979238188     21.28328155790080
  H   5.47115102087773      6.40431909892360     17.12822240388299
  H   5.71153349146333      6.73825089701912     15.40745309529136
  H   5.18983097102405      8.03590380696676     16.49820004313912

*L2Fe2H2 tpssh

  Fe  5.69587974836913     -1.22302846311025      8.77150962596241
  Fe  5.12643326743421      1.22302848361576      8.40096435169954
  Si  6.80641293264924      3.45140544626596      6.98183834261858
  F   2.48088367253145      6.62446858251288      7.16785439245977
  N   8.54789251799360      5.30552738209386      8.58274160215765
  F   1.51536467741089      5.37703733755345      8.48668525411577
  N   8.12221638818305      4.25944323147665      9.36412931583055
  F   0.54052629235138      6.00032768469602      6.76774663358395
  N   5.67729730532197      3.87296646176770      9.65921408100851
  C   10.47129970895743      6.85012015301239      8.49585102295874
  F   2.17857256779174      2.24625552146203      2.50205476515658
  N   4.87056821905052      2.75957186222590      9.79528288186591
  F   0.30777633465458      2.74542596952193      3.30706280547642
  C   9.71001043994486      5.68140818489976      9.09130512838514
  F   1.20021270224408      0.88251081623162      3.73834172769768
  C   10.05428567314772      4.86749841408954     10.18565622780034
  H   10.95117967716950      4.92174089905271     10.78374805463782
  C   9.04775918296863      3.94608662486323     10.33864591165259
  C   8.97901329718009      2.77580217529044     11.30102199324662
  C   6.94370069134239      3.56969015598364      8.91397064565165
  H   7.08528606416266      2.51129963477086      9.16974378367993
  C   8.42950945638137      2.61889405930792      6.60234170111808
  H   8.51862990124862      2.40188137729185      5.53378359795391
  H   8.51583238737931      1.67128722603712      7.14273773060950
  H   9.26819896554464      3.25766459687802      6.88795584786938
  C   6.61856276119382      5.03319569555334      6.01357834353928
  H   6.47458016774133      4.76797624897020      4.96103829456466
  H   7.50617102447431      5.65783924193916      6.11278111276495
  H   5.75038802938251      5.62291973802979      6.31804614034093
  C   5.40273350858784      2.28275955824973      6.63722185626926
  H   5.74378762980784      1.53152062456673      5.91493150679148
  C   4.08281380268455      2.81728071600618      6.23723548343934
  C   3.35854037111162      2.26483788603642      5.17364599709950
  H   3.78154865857758      1.42733586556792      4.62960594564674
  C   2.12877511520665      2.77640308938367      4.78669199606052
  C   1.55716571244189      3.85318292184769      5.43927740230837
  H   0.60566477473095      4.25640356980375      5.12547547688904
  C   2.25148539696153      4.40503348547219      6.49928853888398
  C   3.47768906655682      3.90698692139806      6.89906959411347
  H   3.98804966656669      4.37381393085052      7.73421654986027
  C   1.68810577508390      5.58647681283721      7.21450322071104
  C   1.44790331982228      2.16890666589633      3.60066656791986
  C   5.57896658505924      6.39905244982577     10.30566975159998
  C   5.09517878774215      4.95912089541970     10.26484318197489
  C   3.91086868301761      4.49034304645886     10.80891958505670
  H   3.20362298035884      5.09191846335490     11.35764756719467
  C   3.79346497287745      3.14378554390973     10.50655569522655
  C   2.69814506202741      2.17621546329162     10.88556598673085
  H   4.20936425350547     -0.26625224385091      8.45240874814256
  Si  4.01590009183214     -3.45140542660366     10.19063564645124
  F   8.34142833032973     -6.62446856790329     10.00461957794939
  N   2.27442051178133     -5.30552736175396      8.58973238644624
  F   9.30694834107552     -5.37703732504079      8.68578772378410
  N   2.70009663393332     -4.25944320761250      7.80834467312472
  F   10.28178671492256     -6.00032768478304     10.40472734474968
  N   5.14501571955998     -3.87296644726537      7.51325890624341
  C   0.35101232382456     -6.85012013863055      8.67662297168551
  F   8.64374044770130     -2.24625550006174     14.67041921766476
  N   5.95174479668680     -2.75957184674599      7.37719109457175
  F   10.51453667899889     -2.74542596017251     13.86541118434813
  C   1.11230258595132     -5.68140816481227      8.08116886676840
  F   9.62210033072301     -0.88251080104849     13.43413124817976
  C   0.76802734810642     -4.86749839062934      6.98681777068602
  H   -0.12886689190220     -4.92174105244907      6.38872628863255
  C   1.77455384390432     -3.94608660140831      6.83382708472613
  C   1.84329871482124     -2.77580214610857      5.87145200511525
  C   3.87861233561758     -3.56969013919898      8.25850234425314
  H   3.73702711023108     -2.51129960530625      8.00272929013498
  C   2.39280257181905     -2.61889403728685     10.57013228257670
  H   2.30368270670495     -2.40188057974443     11.63869027813771
  H   2.30647886437854     -1.67128785087414     10.02973530792141
  H   1.55411348888997     -3.25766553811126     10.28451917432604
  C   4.20375026499110     -5.03319567400908     11.15889564827446
  H   4.34773311124278     -4.76797626395980     12.21143565719742
  H   3.31614202657913     -5.65783932929085     11.05969307472278
  H   5.07192497936442     -5.62291967780835     10.85442776409819
  C   5.41957951438823     -2.28275953449327     10.53525212445448
  H   5.07852566770277     -1.53152066142734     11.25754269209181
  C   6.73949822619690     -2.81728069380566     10.93523749001731
  C   7.46377265664743     -2.26483786090532     11.99882798092090
  H   7.04076335045362     -1.42733690983433     12.54286882693974
  C   8.69353791119918     -2.77640307721805     12.38578098387501
  C   9.26514730291241     -3.85318290983233     11.73319657702605
  H   10.21664838025780     -4.25640323566850     12.04699836392591
  C   8.57082761730277     -4.40503346977030     10.67318543945987
  C   7.34462395416127     -3.90698689974138     10.27340338468167
  H   6.83426407134567     -4.37381405168732      9.43825605453129
  C   9.13420724168718     -5.58647680438394      9.95796975628763
  C   9.37440870151599     -2.16890665224930     13.57180740887679
  C   5.24334543890744     -6.39905243373452      6.86680323015021
  C   5.72713323153173     -4.95912087821575      6.90763080093571
  C   6.91144333975872     -4.49034303722516      6.36355338702329
  H   7.61868829214255     -5.09191870148390      5.81482467996449
  C   7.02884804729999     -3.14378552915283      6.66591727723107
  C   8.12416795799038     -2.17621545146576      6.28690697778280
  H   6.61294923382199      0.26625174924296      8.72006501225840
  H   0.88013809493254     -7.22128264355243      9.55382835652079
  H   -0.65711304453250     -6.54856185524729      8.97040248641989
  H   0.25937297369550     -7.66187720871768      7.95078115980928
  H   2.69542186547382     -2.85703480212022      5.19164298685718
  H   0.92803542541078     -2.75243700770374      5.28319716486639
  H   1.93716895698627     -1.82859381575767      6.40952664887364
  H   4.30768092665239     -6.49142936016841      6.31109726331593
  H   6.01225234003707     -6.99744308428268      6.38304192731695
  H   5.06655662329959     -6.78001531542153      7.87439258740975
  H   9.07203622307984     -2.47587651987091      6.73890400252812
  H   8.25247131308635     -2.15795846984954      5.20294530751143
  H   7.87803906911210     -1.17002670516232      6.63049832510914
  H   8.88514549371729      1.82859351680830     10.76294756402786
  H   9.89427519415612      2.75243840421659     11.88927902027292
  H   8.12688840668815      2.85703430977364     11.98082886434461
  H   10.56293738153225      7.66187806244537      9.22169213228983
  H   11.47942580972290      6.54856295166225      8.20207284736580
  H   9.94217447091198      7.22128137832910      7.61864477363028
  H   5.75576030546699      6.78001327714770      9.29808046126885
  H   4.81005758150681      6.99744435660528     10.78942616322669
  H   6.51462836802919      6.49143054057536     10.86138016652806
  H   2.94428423688651      1.17002267956504     10.54199391459222
  H   2.56982636073259      2.15797540597273     11.96952598401294
  H   1.75028132718801      2.47586385781502     10.43355066236963

*LFeI bp86

  I   8.86056121432320      5.22269770938624     12.73519782280946
  Fe  7.00217365779513      7.04577176675393     12.80246654278272
  Si  5.53043074673965      9.20602988629699     11.19614656815344
  F   2.38830056334690      3.75322453632335      8.76594270149648
  N   4.19799146132695      7.91169526063702     13.40276058415700
  F   2.43120501564023      4.45179568504532     10.81554149972065
  N   5.01385787970021      6.81142272131007     13.53862917050403
  C   1.59656032430897      8.40226844811864     13.50313709739025
  F   1.92117290006340      5.70498044151599      9.27359688824870
  N   5.90032506125311      9.53340396821539     13.98667690542188
  F   6.65819989761856      3.31202824340417      6.64049908357908
  N   7.10222403109333      8.86479380757449     13.88750471319069
  F   8.33062431830896      3.77901809082715      7.88242653995706
  C   2.88577327618863      7.58503700205997     13.60601630456161
  F   7.67797947400924      5.17625537851168      6.43693456443417
  C   2.88632907284043      6.23264486784291     13.91873559936309
  H   2.00673398417156      5.63498655121642     14.13322969081683
  C   4.20413583209077      5.78799560941993     13.86833167788056
  C   4.69611837101645      4.38028759934823     14.13551806887126
  C   4.93470401540761     11.64021535236601     15.10875478952943
  C   6.03996266222440     10.67668559655844     14.73134755582794
  C   7.35818877372002     10.71184537311538     15.13307383753609
  H   7.81211891551817     11.46721729496987     15.76610520991192
  C   7.98400363704440      9.58318865397619     14.59721054177812
  C   9.43588366887103      9.19135299252622     14.76221324628036
  C   4.85131582680353      9.17329538206396     13.02661049603104
  H   4.07629266861778      9.94843478651465     13.11161386277969
  C   4.01577040460023      9.37144212732431     10.10395287201343
  H   4.32990860628183      9.33713925394354      9.05038389223848
  H   3.50598583524842     10.33298206693195     10.27091932717815
  H   3.28175253469475      8.56719517916716     10.24197644049799
  C   6.57797352020834     10.74061950444223     11.10542002088053
  H   6.87954197960412     10.91983878071020     10.06299163073468
  H   7.49305949455458     10.63510653126967     11.70509112679526
  H   6.04608226537558     11.63821393878236     11.45495188277282
  C   6.54705533211688      7.70989919408423     10.86661139865494
  H   7.55738702232162      7.99910696649363     10.53702291245144
  C   6.01426789199167      6.59491770441070     10.07949979236906
  C   6.82037632552311      5.92590552412237      9.13844269479870
  H   7.86325452259828      6.22553381485146      9.02629869594371
  C   6.31135914630018      4.90507545121721      8.34653027756745
  C   4.98974884409819      4.47982745990074      8.45377370701543
  H   4.59777668910131      3.68736287780957      7.82238812820648
  C   4.20373491219277      5.10128366286164      9.41363522262662
  C   4.69430607487387      6.12606737473594     10.21074900906624
  H   4.03858990493038      6.56311484437477     10.96473446731475
  C   7.22297621808509      4.29139083040140      7.33564468624829
  C   2.77200005577837      4.69879039617724      9.57723272291228
  H   4.70976473891504      4.17652465808597     15.21586587698743
  H   4.02856969460141      3.65519518572869     13.65400791373798
  H   5.71537432338209      4.24649639156157     13.74744407929701
  H   9.67570676038516      8.32899907938695     14.12556485743849
  H   10.08548308921743     10.03449073898027     14.49179525603159
  H   9.64757042247373      8.91789482648094     15.80543322358684
  H   4.13314769174444     11.13024945942868     15.66284645555766
  H   5.35547060304977     12.42283155094341     15.74881584458521
  H   4.48408972919422     12.12454284966763     14.22904349953378
  H   1.38748307167860      8.69609700923473     12.46406524717677
  H   0.77722531760936      7.77209993722794     13.86080641827187
  H   1.62936872722588      9.31761682336151     14.11285785649356

*LFeH bp86

  N   1.40598412864159      6.46312232222485     16.10875301453824
  C   5.09536233148838      6.97231659770369     16.27404335873365
  N   1.93077906050447      8.20778933437277     18.64397455290508
  F   -4.78230705673123      3.26106672049300     19.22996466891339
  N   0.73540797462343      8.58655717085153     18.07049956524036
  F   -5.82491021862311      4.54220123471559     20.57515347723853
  N   2.56870208531485      6.81432033635912     16.76122655875259
  C   3.65321016620843      6.61881721995116     15.94680875331648
  F   -4.53291549942250      3.03249390288603     21.34410618276888
  C   3.14988521251940      6.15158058615899     14.75267594814420
  H   3.73555864486186      5.91905799162080     13.86856347004151
  C   1.75851255447649      6.05625822516153     14.88490822417048
  C   0.74769260730789      5.54548508568681     13.89851796480544
  Fe  -0.38333069138756      7.04492811762437     17.07588401796063
  Si  1.48264830343088      5.38617846030427     18.94343130522487
  C   3.53022443806155      9.11325426877953     20.53982088569708
  C   2.34537642960636      9.11853025261761     19.56771726751404
  C   1.40423312869223     10.12523339545197     19.53820554897086
  H   1.42898395685822     11.02227860920244     20.14935651985459
  C   0.43606434304712      9.78857928621479     18.60788293216809
  C   -0.74518756908288     10.61522970390317     18.16678374533286
  C   2.47623266813913      6.90878510401481     18.22160599304533
  H   3.50325004980414      6.86898781066341     18.61190492577456
  C   2.37715135696942      3.93640667004937     18.18392242458212
  H   1.99366044126793      2.99324237101644     18.59987078640707
  H   3.46049340128077      3.96863736134928     18.37609290910821
  H   2.22753316034363      3.90458395887739     17.09501555452646
  C   1.73621694355479      5.43657582060308     20.79101192721096
  H   1.13516455660514      4.64287652841002     21.25809452122181
  H   1.41348182706843      6.38619703278123     21.23916797299425
  H   2.78905836235188      5.27105684102195     21.06590266785082
  C   -0.29256900499128      5.43011158266181     18.44888879698224
  H   -0.49239783744123      4.58293309871896     17.77198744181236
  C   -1.35736959590770      5.59381275533972     19.43551051259241
  C   -2.48017093126747      4.74891291248319     19.44500148404997
  H   -2.53711780959548      3.94793998494761     18.70689398877337
  C   -3.50348143532472      4.90031182522434     20.35736941147142
  C   -3.46919004118800      5.90646318757869     21.30874467437887
  H   -4.27463927648259      6.02486197736171     22.03171963156045
  C   -2.37611810404669      6.76370033194426     21.31000173592788
  C   -1.34625637887410      6.62865672315287     20.39126217183592
  H   -0.52332083628033      7.34311834350784     20.40127248520056
  C   -2.32510590329824      7.86588095496032     22.31180698713273
  C   -4.64079574992665      3.94716030964384     20.36606845696190
  F   -3.21785381047520      8.84892248250735     21.98665844843572
  F   -1.21134905771149      8.53762706886999     22.34221983809981
  F   -2.67687242452326      7.51619497070833     23.52256108755674
  H   -1.62380997023314      7.37624121847718     16.08510352998047
  H   -0.26314914761248      5.82955826374562     14.22071428883938
  H   0.93398910184945      5.95483557379818     12.89685051965642
  H   0.80164536452744      4.44882466223023     13.83124678740794
  H   -1.44728068423665     10.00226343275575     17.58573526770073
  H   -1.27105518631715     11.02973383948672     19.03659953993690
  H   -0.41177767073659     11.45096773557345     17.53471623563816
  H   4.49532911075202      8.98731169997451     20.02627012873463
  H   3.53515172503191     10.07487147669321     21.06143248709508
  H   3.43694064544265      8.30796707207330     21.28332970657296
  H   5.47976861734326      6.39869557321087     17.13090038379532
  H   5.71922179452546      6.74423706168510     15.40343772381770
  H   5.19558539921709      8.04184755961364     16.50819860303719

*L2Fe2H2 bp86

  Fe  5.69600690172133     -1.22300758527032      8.77145199942482
  Fe  5.12630611613132      1.22300760209066      8.40102197950946
  Si  6.80595539028433      3.45157253692521      6.98180007321008
  F   2.48015723947936      6.62424115438630      7.16829303921975
  N   8.54741407234945      5.30581006405698      8.58259218453214
  F   1.51487110240967      5.37668890009835      8.48717988690878
  N   8.12190355631608      4.25966738255615      9.36399174196231
  F   0.53981956315769      5.99993575564261      6.76834639489908
  N   5.67704627766094      3.87296268254891      9.65928982201245
  C   10.47067426406351      6.85057821680709      8.49556571646762
  F   2.17781444853145      2.24612122009889      2.50240807621345
  N   4.87042996214190      2.75949188972242      9.79540357670849
  F   0.30704678469507      2.74510235379935      3.30759984936615
  C   9.70954447116254      5.68178255529657      9.09105941684206
  F   1.19969036501987      0.88225648502845      3.73874919779583
  C   10.05399305153942      4.86787544930611     10.18535794947663
  H   10.95700471335658      4.92192087541822     10.78677276554660
  C   9.04756358725587      3.94636898604428     10.33841569696507
  C   8.97901097606808      2.77605355868220     11.30076789451380
  C   6.94340891283366      3.56981972759595      8.91392289231998
  H   7.08266481095545      2.49968962030835      9.16259304418101
  C   8.42909223952858      2.61921719390257      6.60213365746875
  H   8.51666777447888      2.39674635875733      5.52832213543272
  H   8.51970353634544      1.66825000897529      7.14822083779765
  H   9.27245572613484      3.26410202940509      6.88380609203540
  C   6.61787423584030      5.03337089215388      6.01359815820825
  H   6.47784252481982      4.76993265401066      4.95376851936388
  H   7.51034900438501      5.66018308515196      6.12219139470766
  H   5.74313762072221      5.62419988317873      6.31862115280629
  C   5.40234976324489      2.28280909728930      6.63728160627829
  H   5.74514550878313      1.51969332819262      5.91858243519299
  C   4.08234536907318      2.81722163589396      6.23742959050200
  C   3.35802457077713      2.26474098333855      5.17389200811447
  H   3.78417451338572      1.42046116536490      4.62849327252682
  C   2.12817789448879      2.77620536816167      4.78706352326224
  C   1.55653109045267      3.85291686714824      5.43972891135949
  H   0.59902621212741      4.25890546105011      5.12378344469932
  C   2.25089786828678      4.40480264679784      6.49969086476954
  C   3.47718291232215      3.90685624995361      6.89934707715011
  H   3.98831050601181      4.37428878545215      7.74310552339758
  C   1.68747712887570      5.58617675723408      7.21498748633011
  C   1.44725251362034      2.16867819563611      3.60108460994719
  C   5.57854706915914      6.39902309249326     10.30581979903606
  C   5.09488521508410      4.95904903449389     10.26500011999854
  C   3.91066709532765      4.49015041911651     10.80917266459487
  H   3.19909141335974      5.09586895135461     11.36124715247799
  C   3.79335710444082      3.14359014687166     10.50678474054140
  C   2.69815897688319      2.17591160541016     10.88587004870753
  H   4.26210488851058     -0.25672574624485      8.44241150695992
  Si  4.01635762547693     -3.45157251563565     10.19067390864826
  F   8.34215476799774     -6.62424114552425     10.00418095934331
  N   2.27489894499839     -5.30581005211505      8.58988179341782
  F   9.30744191548153     -5.37668889425375      8.68529310981392
  N   2.70040946234620     -4.25966737176267      7.80848223412767
  F   10.28249344589156     -5.99993574721516     10.40412760330049
  N   5.14526674338324     -3.87296267453077      7.51318316399738
  C   0.35163775926908     -6.85057821503749      8.67690825723611
  F   8.64449855897286     -2.24612117850493     14.67006591159141
  N   5.95188305731853     -2.75949187627507      7.37707040621473
  F   10.51526622458689     -2.74510231943614     13.86487414357723
  C   1.11276854757543     -5.68178254809602      8.08141455949509
  F   9.62262265168725     -0.88225645345980     13.43372377475653
  C   0.76831997144875     -4.86787544535000      6.98711602328180
  H   -0.13469186101205     -4.92192107274655      6.38570145004317
  C   1.77474944402182     -3.94636898514378      6.83405727513181
  C   1.84330105227396     -2.77605356419129      5.87170606588609
  C   3.87890410645472     -3.56981971973761      8.25855008921300
  H   3.73964811966612     -2.49968960922081      8.00988009001362
  C   2.39321977648179     -2.61921717719919     10.57034031930319
  H   2.30564498198151     -2.39674498329629     11.64415161760690
  H   2.30260748259548     -1.66825080995965     10.02425190855731
  H   1.54985665872900     -3.26410307805603     10.28866926899190
  C   4.20443878555232     -5.03337087147903     11.15887582155189
  H   4.34447326545710     -4.76993280880227     12.21870512838830
  H   3.31196286431659     -5.66018183564447     11.05028465289434
  H   5.07917385463269     -5.62420112980472     10.85385086250317
  C   5.41996325366832     -2.28280907619739     10.53519237443823
  H   5.07716751110441     -1.51969374888050     11.25389200151800
  C   6.73996665092658     -2.81722161719237     10.93504339101042
  C   7.46428844561692     -2.26474095708469     11.99858197727646
  H   7.03813856993827     -1.42046133739518     12.54398103050505
  C   8.69413512374429     -2.77620534736402     12.38540946354690
  C   9.26578192013503     -3.85291684690093     11.73274507836129
  H   10.22328664399983     -4.25890553178995     12.04869087123893
  C   8.57141514192222     -4.40480262989839     10.67278312716392
  C   7.34513010250116     -3.90685623256786     10.27312591378900
  H   6.83400315457904     -4.37428890602571      9.42936717748068
  C   9.13483588616985     -5.58617675002006      9.95748551023200
  C   9.37505949849297     -2.16867816628900     13.57138937079100
  C   5.24376495881911     -6.39902308362225      6.86665318426597
  C   5.72742680549843     -4.95904902368766      6.90747386762768
  C   6.91164492963779     -4.49015041269613      6.36330031988356
  H   7.62322015041610     -5.09586924734978      5.81122553968934
  C   7.02895592227726     -3.14359013447035      6.66568824109611
  C   8.12415405363769     -2.17591159900824      6.28660292860205
  H   6.56020817493496      0.25672570916830      8.73006205469528
  H   0.88581358283346     -7.22948656835821      9.55630152307606
  H   -0.66128886939431     -6.54897566974838      8.97962353786091
  H   0.25213356928261     -7.66716696915511      7.94724152165789
  H   2.68721999190340     -2.86584597313637      5.17192203845583
  H   0.91400649210720     -2.73444422665645      5.29425361040470
  H   1.96265979709982     -1.82371568524180      6.40990326703045
  H   4.32022192779190     -6.49951928265726      6.27868286808151
  H   6.02898067314549     -7.01178616903905      6.41295184409132
  H   5.02764982727038     -6.77335393961316      7.87668303296915
  H   9.07467154757011     -2.45888184629795      6.75988595262808
  H   8.27307780111513     -2.17131377842307      5.19824317274452
  H   7.86473587008271     -1.15973753998959      6.61360206100435
  H   8.85965254369457      1.82371545711718     10.76257104515587
  H   9.90830504222913      2.73444433090396     11.87822112214166
  H   8.13509143521078      2.86584670685407     12.00055107538049
  H   10.57017571972093      7.66716829255745      9.22523138375842
  H   11.48360200852256      6.54897708589008      8.19285283244361
  H   9.93649955922736      7.22948453127569      7.61617089936745
  H   5.79465986749242      6.77335388497957      9.29578942151715
  H   4.79333240942488      7.01178626540553     10.75952283092254
  H   6.50209148619810      6.49951932567020     10.89378793862629
  H   2.95757735297558      1.15973739139318     10.55887148480618
  H   2.54923474722055      2.17131428370909     11.97422973984892
  H   1.74764166806501      2.45888153262441     10.41258644218418

*LFeI b3lyp

  I   8.86116034544762      5.22314259912711     12.73469422825441
  Fe  7.00259898508843      7.04601147909485     12.80271720832592
  Si  5.53021345158744      9.20635557507475     11.19710193891660
  F   2.38802622429122      3.75358433086038      8.76689526790540
  N   4.19848149423893      7.91155072499397     13.40386707582139
  F   2.43138815211417      4.45185310403801     10.81658747386171
  N   5.01449852375442      6.81134350347411     13.53935960870101
  C   1.59702497634629      8.40183579486498     13.50499072366496
  F   1.92082524027044      5.70521516138949      9.27496266741375
  N   5.90079608098741      9.53335067468234     13.98758537887015
  F   6.65742125857982      3.31315450106649      6.64027996322617
  N   7.10273947880782      8.86488153674810     13.88800182103246
  F   8.33011823698031      3.78013396688486      7.88184420416390
  C   2.88635027728422      7.58472429253870     13.60741369041598
  F   7.67695244603077      5.17751913740128      6.43673053495391
  C   2.88712897207314      6.23228541794007     13.91993030366593
  H   2.01520369400262      5.63762382726533     14.13310691433730
  C   4.20496928410889      5.78778204637161     13.86911852892290
  C   4.69716871593309      4.38008570231109     14.13596670671411
  C   4.93524458931230     11.63989265539267     15.11022877436596
  C   6.04050656043577     10.67653544735157     14.73239104247127
  C   7.35883296873381     10.71177344835511     15.13378120124641
  H   7.81066857869240     11.46137214896260     15.76129562313466
  C   7.98462746512917      9.58326267205544     14.59758685233592
  C   9.43659128948032      9.19155472057041     14.76215488815250
  C   4.85157603772490      9.17327572168228     13.02773674159436
  H   4.08348886068004      9.94218587348377     13.10955479829490
  C   4.01525295423106      9.37177233655177     10.10532530521834
  H   4.32478930042788      9.31261395539736      9.05948885776737
  H   3.52116027932301     10.33624112924855     10.25308085442803
  H   3.27614379886565      8.58641278465088     10.26215230063878
  C   6.57757164775222     10.74106872063967     11.10633391317815
  H   6.87196457893147     10.91744691889235     10.06921644987384
  H   7.48869137225885     10.63626590204915     11.69748262064141
  H   6.05020005757426     11.63289479836271     11.45442285949266
  C   6.54690964790276      7.71038096599175     10.86707945182096
  H   7.53898553804768      8.00749904793346     10.51927494988426
  C   6.01403538745338      6.59546142133299     10.07993887294611
  C   6.81997028661796      5.92667477112849      9.13857288638224
  H   7.85394912038139      6.22425758581051      9.02539001803169
  C   6.31085516743676      4.90590984381018      8.34663945365963
  C   4.98931731530054      4.48050706402334      8.45416144106224
  H   4.60021163408368      3.69487175428307      7.82734648396602
  C   4.20348677700639      5.10173703271889      9.41431951795539
  C   4.69415681266412      6.12645288174447     10.21145969065456
  H   4.03994236759255      6.56191115880952     10.95327491566817
  C   7.22227480885328      4.29247228339786      7.33542593770441
  C   2.77183657820969      4.69906898582747      9.57822748969240
  H   4.61779181714513      4.14774338039299     15.19944021446566
  H   4.08768378078803      3.66638571927236     13.58176758897796
  H   5.73753766359742      4.26796628001691     13.83144344018429
  H   9.66984078339997      8.31131001508292     14.16392630013149
  H   10.07989081944526     10.01630471175185     14.45291113904964
  H   9.65343111994980      8.96554350338396     15.80744028781032
  H   4.13706072479060     11.12845332845214     15.65172729917524
  H   5.35060329362458     12.41242522882185     15.75291382932421
  H   4.49558448210263     12.12378600116723     14.23488563924400
  H   1.39079574222007      8.68666900870025     12.47129364670475
  H   0.78389710712196      7.77841427267731     13.86504625655626
  H   1.63490404678356      9.31321614369346     14.10572492694383

*LFeH b3lyp

  N   1.40597618630536      6.45950313457268     16.10863540836131
  C   5.09487315981115      6.97244940114325     16.27306318884674
  N   1.92938273643733      8.20659137916614     18.64247620880947
  F   -4.77875928443697      3.25371164961739     19.23305825108862
  N   0.73356559363177      8.58375216651544     18.06887200815741
  F   -5.82244803153815      4.53483149769882     20.57741893959122
  N   2.56843252110217      6.81233495062524     16.76069353785312
  C   3.65302705740912      6.61728604760398     15.94628195596264
  F   -4.52886976590383      3.02697412717192     21.34733858890110
  C   3.15000750609274      6.14865680243119     14.75256624516947
  H   3.73021862075381      5.91803591199206     13.87449489406704
  C   1.75874637641207      6.05206568064437     14.88505105482007
  C   0.74830174809451      5.53955716773722     13.89917652594996
  Fe  -0.38378492357887      7.04027618341083     17.07556131776978
  Si  1.48406593246163      5.38476717317892     18.94411263149460
  C   3.52818190755860      9.11505417406641     20.53743323828471
  C   2.34320361037631      9.11843395769021     19.56548000077970
  C   1.40106689413507     10.12418864059408     19.53533372163359
  H   1.42447444949310     11.01564207282515     20.14011268057406
  C   0.43310942202125      9.78588310911855     18.60539036034682
  C   -0.74901193748977     10.61103955386504     18.16382335673187
  C   2.47605903022429      6.90780691637131     18.22101354343225
  H   3.49404840929511      6.86832829114256     18.60831287537893
  C   2.37989619472707      3.93530498938414     18.18557771776424
  H   2.00514460691163      3.00045917397610     18.60839073339779
  H   3.45747835914452      3.97163528227452     18.36647759197678
  H   2.22104074981439      3.89694567083558     17.10625013798585
  C   1.73782372814748      5.43680325100614     20.79162185519255
  H   1.14131236744158      4.64864351627270     21.25580910276559
  H   1.42029232212065      6.38051590555485     21.23657992177931
  H   2.78374225008312      5.27125338318971     21.06355039663528
  C   -0.29125764252131      5.42658264532407     18.44976803923044
  H   -0.48574434997507      4.57556360137011     17.79081535644533
  C   -1.35609117330934      5.58997853189502     19.43640481030072
  C   -2.47805977793334      4.74398231817898     19.44667701973456
  H   -2.53421917092079      3.94836643352631     18.71613897103412
  C   -3.50140074070222      4.89506091418223     20.35906388133727
  C   -3.46797592449829      5.90196067764922     21.30967789477826
  H   -4.26720252047017      6.01975784353535     22.02676589785831
  C   -2.37574744740533      6.76027303000255     21.31014830432284
  C   -1.34587217564809      6.62555137627522     20.39137665884995
  H   -0.53068396098315      7.33411867617480     20.40436382762169
  C   -2.32568975774678      7.86325634767868     22.31111791442768
  C   -4.63777595548823      3.94079824346926     20.36862744482105
  F   -3.21944606823728      8.84517468258591     21.98534639341948
  F   -1.21259018484024      8.53612007872329     22.34088088449151
  F   -2.67695568482748      7.51413521379387     23.52218031871541
  H   -1.61041685415187      7.53799515139140     16.08346451293957
  H   -0.24883332901773      5.88692029676045     14.16796210560454
  H   0.98488059345342      5.87988725084233     12.89093285322241
  H   0.74803493462872      4.44731331695106     13.89557192881016
  H   -1.41841068263986     10.01830085572654     17.54139096530789
  H   -1.30045976125858     10.97959041459759     19.02922065009177
  H   -0.40699755086833     11.47106195868071     17.58481896730229
  H   4.48224778476643      8.96424609657997     20.02757082739046
  H   3.54821336692018     10.07896265581231     21.03768446273307
  H   3.41882216470689      8.32927739406305     21.28750800856523
  H   5.48301673794899      6.37992530861909     17.10474379875057
  H   5.70931970699496      6.77574137767684     15.39787030957997
  H   5.18486562696557      8.02795814625666     16.53531900080989

*L2Fe2H2 b3lyp

  Fe  5.69592516575892     -1.22301928472397      8.77150044284273
  Fe  5.12638787566319      1.22301929915591      8.40097351680844
  Si  6.80635110959542      3.45150503352786      6.98199887098820
  F   2.48066317331077      6.62436343266008      7.16781895430846
  N   8.54764656714293      5.30567294997313      8.58304914988328
  F   1.51512128832453      5.37685870519809      8.48656354891047
  N   8.12197110415939      4.25955205355214      9.36438803138861
  F   0.54035927085773      6.00014119323991      6.76757877166956
  N   5.67705188753220      3.87295544750294      9.65931460981630
  C   10.47098740282879      6.85035685791647      8.49631001069102
  F   2.17884103835101      2.24623780989595      2.50190562344232
  N   4.87036613056660      2.75952046987895      9.79530978848301
  F   0.30797233699625      2.74530393257840      3.30680992492343
  C   9.70971589675567      5.68159659837615      9.09169203674951
  F   1.20046874490860      0.88242081935412      3.73810300535372
  C   10.05396184639528      4.86767899936688     10.18604652567839
  H   10.95048014000790      4.92221342637607     10.78225435122827
  C   9.04746873595417      3.94621718736504     10.33895450890409
  C   8.97871819872530      2.77590860552591     11.30130091174137
  C   6.94351499008007      3.56975409510684      8.91414215977740
  H   7.09608044394259      2.51828173813460      9.17061534971946
  C   8.42950948970595      2.61907719261991      6.60258353335242
  H   8.51668240386624      2.40458294090417      5.53476949005207
  H   8.51622326395374      1.67139651035606      7.13921658375001
  H   9.26837991612393      3.25521236697280      6.88704333051450
  C   6.61848686675111      5.03330765306739      6.01376181088739
  H   6.45282827563445      4.76656849925898      4.96636058291692
  H   7.51233567118014      5.64856292595042      6.09526876297774
  H   5.76331941431298      5.63157981320629      6.33193288488288
  C   5.40274698986729      2.28280154534628      6.63727098974959
  H   5.74609624121440      1.53888991048037      5.91187461832672
  C   4.08282698263608      2.81727014884602      6.23721538992024
  C   3.35864433811431      2.26481683817110      5.17356952951860
  H   3.78186259637433      1.42961497166406      4.62947424715056
  C   2.12887904728350      2.77633338694164      4.78655132505853
  C   1.55717970262627      3.85307249983608      5.43912513044857
  H   0.60744766471787      4.25603533660411      5.12575977293971
  C   2.25140884655877      4.40493223162996      6.49919079386544
  C   3.47761113807305      3.90693387783035      6.89903612818787
  H   3.98494812041390      4.37399601905919      7.73225678898320
  C   1.68793059063053      5.58633386077305      7.21439665302637
  C   1.44810809118671      2.16883115647422      3.60047098721959
  C   5.57856440555985      6.39902280451522     10.30581922584681
  C   5.09484588886414      4.95906970545975     10.26493167124276
  C   3.91052422824324      4.49022507547907     10.80892536614551
  H   3.20240840868283      5.09088986396253     11.35499286415058
  C   3.79320150343698      3.14366870802755     10.50652499560291
  C   2.69790327829426      2.17603956776552     10.88544716966130
  H   4.19422178058223     -0.25721344254642      8.45055291772190
  Si  4.01596193718609     -3.45150501579863     10.19047509947699
  F   8.34164885950196     -6.62436341997544     10.00465501467654
  N   2.27466648779514     -5.30567293363036      8.58942482849882
  F   9.30719175777168     -5.37685869469959      8.68590942571889
  N   2.70034194318061     -4.25955203400713      7.80808594694945
  F   10.28195376468039     -6.00014118977538     10.40489520501326
  N   5.14526115820370     -3.87295544134148      7.51315835969300
  C   0.35132465006436     -6.85035684088438      8.67616398053409
  F   8.64347198852146     -2.24623778751228     14.67056835259971
  N   5.95194690530082     -2.75952046116884      7.37716416790048
  F   10.51434069052748     -2.74530392028388     13.86566406265896
  C   1.11259715363233     -5.68159658148234      8.08078194908514
  F   9.62184430444650     -0.88242080191329     13.43436996661643
  C   0.76835120144963     -4.86767898214948      6.98642746053795
  H   -0.12816738496039     -4.92221348366379      6.39022005954423
  C   1.77484431906464     -3.94621717214087      6.83351847291892
  C   1.84359384563584     -2.77590858988413      5.87117306593530
  C   3.87879806212861     -3.56975408132682      8.25833081762551
  H   3.72623321651461     -2.51828161124169      8.00185775560116
  C   2.39280256253855     -2.61907716716163     10.56989042725306
  H   2.30563128079023     -2.40458099835401     11.63770420311192
  H   2.30608738933890     -1.67139782336552     10.03325533327534
  H   1.55393253148745     -3.25521395793743     10.28543318471882
  C   4.20382618064725     -5.03330763030207     11.15871216768554
  H   4.36948455783582     -4.76656861166037     12.20611343459231
  H   3.30997754577565     -5.64856316124951     11.07720495714437
  H   5.05899370398313     -5.63157964117599     10.84054112150039
  C   5.41956605586309     -2.28280152460990     10.53520297539117
  H   5.07621718995555     -1.53888964357149     11.26059929066909
  C   6.73948506737912     -2.81727012975880     10.93525757335091
  C   7.46366870798998     -2.26481681383232     11.99890443904909
  H   7.04044919633298     -1.42961603789049     12.54300027644885
  C   8.69343399857871     -2.77633337182455     12.38592164702940
  C   9.26513333487206     -3.85307248476851     11.73334884323416
  H   10.21486532336674     -4.25603530857465     12.04671410594261
  C   8.57090419200181     -4.40493221599396     10.67328317903930
  C   7.34470190560859     -3.90693386045607     10.27343684418090
  H   6.83736493768805     -4.37399660891393      9.44021651678396
  C   9.13438245367300     -5.58633385235344      9.95807632101717
  C   9.37420394445554     -2.16883114033619     13.57200298479100
  C   5.24374764020606     -6.39902279395190      6.86665372897408
  C   5.72746615060612     -4.95906969339436      6.90754228848641
  C   6.91178781085458     -4.49022506778093      6.36354757805550
  H   7.61990274426175     -5.09088997387723      5.81747905498765
  C   7.02911153769449     -3.14366869617835      6.66594795494126
  C   8.12440976052722     -2.17603955705233      6.28702577130474
  H   6.62809162110769      0.25721317646282      8.72192264834702
  H   0.87449595384182     -7.21725560688860      9.55744440356363
  H   -0.65890776079641     -6.55215832765752      8.96254987222148
  H   0.26597945395509     -7.66513046854323      7.95435324761356
  H   2.69765650589212     -2.85418529804446      5.19518307901797
  H   0.93219917617285     -2.75282311506622      5.27862250560856
  H   1.93291581718627     -1.82890083773301      6.40801183464013
  H   4.30579904696696     -6.48956103944619      6.31648304309110
  H   6.00736662779527     -7.00006612348645      6.38008679295617
  H   5.06923637144687     -6.78041400412397      7.87335596810493
  H   9.07195416828040     -2.47592273559425      6.73719608072428
  H   8.25365638935174     -2.15737068568783      5.20411127829215
  H   7.88228758673829     -1.17036657633497      6.62958026365121
  H   8.88939973582525      1.82890045990677     10.76446228265843
  H   9.89011093850054      2.75282498728079     11.89385441092298
  H   8.12465310827223      2.85418423415515     11.97728792717151
  H   10.55633190507973      7.66513092577827      9.21812035649621
  H   11.48122014349285      6.55215916975845      8.20992439106864
  H   9.94781600842328      7.21725505889975      7.61502936867089
  H   5.75308819842106      6.78040962650660      9.29911749362076
  H   4.81493981488976      7.00006870194243     10.79237427895812
  H   6.51650610016679      6.48956341168321     10.85600137820593
  H   2.94004344072203      1.17035971562604     10.54292562912664
  H   2.56862975335387      2.15739990165280     11.96835873890809
  H   1.75036683720820      2.47590091954224     10.43524489440526

*LFeH tpssh S = 2 unconstrained

  N   1.50517530999591      6.35054290580251     16.09340573276493
  C   5.04125940119125      7.12580615824204     16.65006787864109
  N   1.63037576641006      7.97237488970800     18.61365886650969
  F   -5.16345209321006      4.46074369982754     18.94462920808789
  N   0.36782404525219      8.06218896918887     18.11883253450250
  F   -5.86238667630052      5.79271181928497     20.51363555068545
  N   2.58524972354038      6.70246264209527     16.83962317276975
  C   3.70746522658648      6.78818011651089     16.07983549012456
  F   -5.03577748626027      3.85209375155299     21.02193184692108
  C   3.31955879615726      6.49160202940448     14.78589804200544
  H   3.95618827530674      6.47220538116377     13.91619630923356
  C   1.93716887594208      6.22872789793775     14.83551150382813
  C   0.99032768886323      5.86910773625407     13.74130560658356
  Fe  -0.39773019822552      6.43045952056744     17.02270553321058
  Si  1.64841024064576      5.14657991652590     19.01179504899542
  C   3.20081490085601      9.12208471238062     20.18621440263614
  C   1.89938582748120      8.99074418148654     19.47316569447030
  C   0.75812520333941      9.77202798354562     19.51235867028004
  H   0.61416716243147     10.66214086504214     20.10243161388866
  C   -0.17313289824339      9.16082499907903     18.65301072384125
  C   -1.56762994817808      9.55536727825027     18.30853883442843
  C   2.42188296809507      6.79444378980614     18.27937306882305
  H   3.41254505526586      6.95039614186729     18.70408383309342
  C   2.56113007254425      3.78266124429267     18.10250885951676
  H   2.32827229902653      2.81026106288031     18.54538283061430
  H   3.64639735407407      3.91548934895898     18.14754114377924
  H   2.26663278697542      3.75222400744198     17.05060289184243
  C   2.19540485925013      5.19870820759458     20.81465641785907
  H   1.76181603265417      4.35776643029804     21.36278488531919
  H   1.89027045147729      6.10997169811323     21.33402628951300
  H   3.28525631810770      5.11879656819166     20.88648169356849
  C   -0.14527292485271      5.06609327673015     18.65594880956873
  H   -0.41077836456426      4.11698716879126     18.18041455191748
  C   -1.19034013829200      5.54917203768685     19.55634693116076
  C   -2.50462370761838      5.04552751420120     19.47041224194791
  H   -2.72628025400247      4.27939948114617     18.73769279338992
  C   -3.51839607350966      5.51956421151354     20.28813107311306
  C   -3.28238162749274      6.51217921803675     21.23654662392570
  H   -4.07506037657875      6.87226238072901     21.87651609179171
  C   -1.99096428705181      7.02050232306790     21.33349480080963
  C   -0.97084216686776      6.56082563233084     20.51271783114955
  H   0.01429455571786      6.99551561060884     20.61688917118972
  C   -1.70453840026938      8.11705835965051     22.31796108979549
  C   -4.88950673067470      4.91296038567811     20.18662877607366
  F   -1.90044914497516      9.35435368472301     21.78394419998868
  F   -0.42354533575697      8.09873093083128     22.75566648192894
  F   -2.49506260116397      8.05059230617265     23.40957502493878
  H   -1.68156635782198      6.62893563823846     16.01779665150812
  H   -0.02812427484462      5.82815276523684     14.13114818177635
  H   1.02573142847546      6.60887267831134     12.93832914410151
  H   1.24631866656992      4.89743032092433     13.31061704085390
  H   -2.03208875332936      8.77714661203779     17.70026181743974
  H   -2.15882937269062      9.70011070973857     19.21406080078459
  H   -1.58032925471902     10.49101722540684     17.74332005142126
  H   4.03841749748509      9.20656482108799     19.48717710963552
  H   3.18686860499850     10.01933540820640     20.80322389813174
  H   3.39190907875232      8.26682334762770     20.84036860457691
  H   5.38484239457950      6.36099819691312     17.35313690954441
  H   5.77379777227292      7.19523603591465     15.84705037802843
  H   5.02397280717262      8.08454776516156     17.17579874116821
  
*LFeH tpssh S = 1 unconstrained

  N   1.20959477982178      6.77542648976283     16.33952180059580
  C   4.75935677809701      5.87776672270117     16.33618995026938
  N   2.45604789277747      8.45749106086568     18.38664866859702
  F   -3.96918726373487      2.13273646903094     18.69420330508522
  N   1.26796561244608      9.03154679031160     18.04323554399855
  F   -5.14548583472605      2.50816140308558     20.48253181089650
  N   2.44022649517623      6.62667574197010     16.88746411730585
  C   3.33723428466411      6.14568205849664     15.98569379647852
  F   -3.16373589359790      1.64046086272826     20.64611209597739
  C   2.63239587750860      5.97331355395641     14.80836673015066
  H   3.02311616554699      5.58874389986343     13.88009310539071
  C   1.30818090836050      6.38151369864400     15.06794443734630
  C   0.12412198654125      6.43060428065681     14.16318162868923
  Fe  -0.13415366328003      7.66040815519433     17.61332770419635
  Si  1.15989199398831      6.05931940507469     19.32035950507206
  C   4.66376842601141      9.00288573361267     19.42353128263924
  C   3.31183940330335      9.36829345974268     18.91639758494197
  C   2.64467689121715     10.58122340128759     18.89238210721612
  H   3.02939907373018     11.52771545581677     19.23633906243884
  C   1.37521593457481     10.33091262101508     18.34016823658285
  C   0.24013882639357     11.25675469181621     18.07210065654567
  C   2.55213605888209      7.00660829902954     18.28224651894159
  H   3.54325508081070      6.72190143941121     18.63415304148243
  C   1.99802892777316      4.38769864268271     19.57745948568478
  H   1.33873119250507      3.71644908836586     20.13508875882766
  H   2.93934113569761      4.47030139667188     20.13104982257455
  H   2.20844158652624      3.90891830997095     18.61554001446968
  C   1.08874501574277      7.00430905141441     20.93736660549608
  H   0.43587999963892      6.50248637639463     21.65543157533408
  H   0.71130890453894      8.01970981940073     20.79692392087049
  H   2.08650656789799      7.06856844544654     21.38380995537716
  C   -0.48170529962368      5.86158914320560     18.42365104676147
  H   -0.34993122697250      5.07113150610374     17.67428757022683
  C   -1.61394574816578      5.53117187843710     19.31249443677769
  C   -2.24556285225158      4.28014600260073     19.23007278705609
  H   -1.91019093301018      3.56731548012692     18.48528792792395
  C   -3.29296683737996      3.93766552187854     20.07782979300459
  C   -3.74439792584576      4.81845108967806     21.05471358197332
  H   -4.55397354094221      4.54859924510884     21.71717312383141
  C   -3.12609638980258      6.06271898018275     21.14387848340600
  C   -2.09737970391958      6.42097668334163     20.28475343290026
  H   -1.67265560772477      7.41489547215814     20.33461236999669
  C   -3.59543707657147      7.07130546163069     22.15372832247870
  C   -3.89619359621928      2.56695552579617     19.97374996535141
  F   -4.31123408794573      8.07109386550093     21.58354897826950
  F   -2.55945654528635      7.66772592109319     22.79428302893225
  F   -4.38139040305554      6.52578860812921     23.10695754753269
  H   -1.28443426965625      8.38777493762936     18.36455840329471
  H   0.11610844734572      7.35137103249307     13.57267658620734
  H   0.13143611236412      5.58868090616562     13.46917105187692
  H   -0.79736611817475      6.39608896297085     14.74778954572828
  H   -0.69799211447842     10.69936136802945     18.12332262667378
  H   0.22158702518024     12.06674429194716     18.80260732423487
  H   0.32074680955072     11.70256612559157     17.07627572934850
  H   5.26974508901323      8.52015763557967     18.65121139639701
  H   5.18599080271137      9.90159981412051     19.74901998878248
  H   4.60199090646796      8.32152168255123     20.27722210675201
  H   4.84591551195513      5.11587248561793     17.11627072537781
  H   5.29188474457569      5.52054888056965     15.45578868415413
  H   5.26208968302864      6.78218666733843     16.69157060527275
